# Supplementary material for: Defining Terms Used for Animals Working in Support Roles for People with Support Needs
Source: Animals (Basel). 2022 Aug 4;12(15):1975. doi: 10.3390/ani12151975 (PMC9367407; doi:10.3390/ani12151975)
Supplement: Supplementary file 1 [file animals-12-01975-s001.zip]

Archive with 1 entries (1 files):
- animals-1772907-supplementary.pdf
